# Supplementary material for: Iron and Folic Acid Supplementation in Pregnancy: Findings from the Baseline Assessment of a Maternal Nutrition Service Programme in Bangladesh
Source: Nutrients. 2022 Jul 28;14(15):3114. doi: 10.3390/nu14153114 (PMC9370216; doi:10.3390/nu14153114)
Supplement: Supplementary file 1 [file nutrients-14-03114-s001.zip]

Archive with 1 entries (1 files):
- nutrients-1819231-supplementary.pdf
